# Supplementary material for: Trisomy of Human Chromosome 21 Orthologs Mapping to Mouse Chromosome 10 Cause Age and Sex-Specific Learning Differences: Relevance to Down Syndrome
Source: Genes (Basel). 2021 Oct 26;12(11):1697. doi: 10.3390/genes12111697 (PMC8618694; doi:10.3390/genes12111697)
Supplement: Supplementary file 1 [file genes-12-01697-s001.zip]

Archive with 1 entries (1 files):
- genes-1429400-supplementary.pdf
